# Supplementary material for: Increased Levels of Antigen-Bound β-Amyloid Autoantibodies in Serum and Cerebrospinal Fluid of Alzheimer’s Disease Patients
Source: PLoS One. 2013 Jul 18;8(7):e68996. doi: 10.1371/journal.pone.0068996 (PMC3715516; doi:10.1371/journal.pone.0068996)
Supplement: Table S1 — Demographic and clinical data of Alzheimer’s disease patients (AD) and control subjects (C). (XLS) [file pone.0068996.s003.xls]

## Sheet: Blatt1
Table S1
Demographic and clinical data of Alzheimer’s disease patients (AD) and control subjects (C).
	Total database (a)				Serum database (b)				CSF database (c)				Serum+CSF database (d)
	AD (n=58)	C (n=54)	Test statistic	p-value	AD (n=45)	C (n=42)	Test statistic	p-value	AD (n=37)	C (n=29)	Test statistic	p-value	AD (n=26)	C (n=17)	Test statistic	p-value
Age (years)	69.0±7.5	69.1±7.0	t110=-0.03	0.98	70.0±7.5	68.7±7.4	t85=0.79	0.43	69.3±7.4	71.1±5.8	t64=-1.12	0.27	71.0±7.6	71.6±5.8	t40=-0.32	0.75
	(50-87)	(53-85)			(50-87)	(53-85)			(50-87)	(61-85)			(50-87)	(61-85)
Gender (% male)	37.9	40.7	c21=0.01	0.91	33.3	33.3	c21=0.05	0.82	40.5	51.7	c21=0.43	0.51	30.8	41.2	c21=0.14	0.71
APOE (% ε4)	58.5	14.3	c21=15.26	<0.0001	58.5	15.2	c21=12.68	0.0004	52.9	16.7		(e)	50.0	20.0		(e)
	(n=51)	(n=35)			(n=41)	(n=33)			(n=34)	(n=12)			(n=24)	(n=10)
MMSE	19.6±4.6	29.0±1.2	t64=-14.94	<0.0001	19.7±4.4	29.2±.82	t47=-14.00	<0.0001	19.6±5.2	28.8±1.4	t44=-10.16	<0.0001	19.8±5.1	29.1±0.9	t28=-9.00	<0.0001
	(9-28)	(25-30)			(9-27)	(28-30)			(9-28)	(25-30)			(9-27)	(28-30)
	(n=57)	(n=49)			(n=44)	(n=37)			(n=37)	(n=24)			(n=26)	(n=12)
ADAS-Cog	25.6±9.1	8.7±3.1	t49=10.95	<0.0001	27.0±8.3	8.8±2.9	t37=11.30	<0.0001	24.7±10.8	8.5±3.6	t26=6.12	<0.0001	27.3±10.0			(f)
	(9-45)	(3-17)			(11-45)	(3-17)			(9-45)	(4-16)			(11-45)
	(n=40)	(n=35)			(n=30)	(n=25)			(n=20)	(n=11)			(n=12)	(n=1)
CSF Ab42 (pg/ml)	495±183	1000±329	t69=-9.39	<0.0001	499±177	999± 322	t52=-8.33	<0.0001	520±193	951±327	t32=-5.72	<0.0001	529±181	903±294	t15=-4.05	0.001
	(257-1148)	(306-1966)			(257-1065)	(390-1966)			(276-1148)	(306-1530)			(276-1065)	(390-1530)
	(n=57)	(n=47)			(n=44)	(n=36)			(n=36)	(n=23)			(n=25)	(n=12)
CSF T-tau (pg/ml)	758±382	282±122	t69=8.88	<0.0001	786±381	288±132	t55=8.12	<0.0001	744±377	300±109	t44=6.65	<0.0001	796±384	333±120	t32=5.49	<0.0001
	(142-1803)	(95-578)			(142-1803)	(95-578)			(142-1667)	(120-578)			(142-1667)	(120-578)
	(n=57)	(n=47)			(n=44)	(n=36)			(n=36)	(n=23)			(n=25)	(n=12)
Values are mean ± standard deviation (range is given in parentheses). Number of subjects is added in parentheses if necessary. For gender and APOE status. percentages per group are given. ADAS-Cog – Alzheimer Disease Assessment Scale-Cognitive Subscale (range 0-70 errors); MMSE – Mini Mental Status Examination (range 0-30 points).
(a)	All participants with either serum or cerebrospinal fluid (CSF) Ab-IgG determinations or both.
(b)	All participants with serum Ab-IgG determinations.
(c)	All participants with CSF Ab-IgG determinations.
(d)	All participants with both serum and CSF Ab-IgG determinations.
(e)	Insufficient number of APOE ε4 carriers (n = 2) in the control group for statistical analysis.
(f)	Insufficient number of ADAS-Cog scores of control subjects (n = 1).
